# Supplementary material for: Dropout in supervised small-group exercise programs: a 7-year retrospective cohort study
Source: Front Public Health. 2026 May 8;14:1710202. doi: 10.3389/fpubh.2026.1710202 (PMC13194505; doi:10.3389/fpubh.2026.1710202)
Supplement: Supplementary file 1 [file Table_1.xlsx]

## Sheet: Planilha1
Age	Sex	IMC	Physical activity	Physical Cond.	Weight Loss	Leisure	Welness	Hypertrophy	Health	Pain	Posture	Status	Months	Status2	Months	Risk Perfil
1	1	1	1	1	1	2	2	1	1	2	2	0	19	0	12	0
1	2	2	2	1	1	2	2	1	1	2	2	0	8	1	8	0
1	1	2	1	1	1	2	2	2	1	2	2	0	4	1	4	0
1	2	2	1	1	1	2	2	1	2	2	2	0	26	0	12	0
2	2	1	1	1	1	2	2	1	1	2	2	0	14	0	12	0
2	1	2	1	2	1	2	2	1	2	2	2	0	8	1	8	0
2	2	1	1	1	2	2	2	1	1	1	1	0	16	0	12	0
1	2	2	1	1	1	2	2	1	1	2	2	0	10	1	10	0
2	1	1	1	2	2	2	2	2	1	2	2	0	26	0	12	0
1	1	2	1	1	1	2	1	1	2	2	2	0	5	1	5	0
2	2	2	1	1	2	2	2	2	2	2	2	0	5	1	5	0
2	1	2	2	1	1	2	2	1	1	2	2	0	14	0	12	0
1	2	2	1	1	1	2	1	2	1	2	2	0	18	0	12	0
2	2	2	2	2	1	2	2	2	1	2	2	0	12	1	12	0
1	2	1	1	1	1	2	2	1	1	2	2	0	11	1	11	0
1	2	2	1	1	1	2	2	2	1	2	2	0	4	1	4	0
2	2	1	1	2	1	2	2	1	2	2	2	0	3	1	3	0
1	2	2	1	2	1	2	2	1	1	1	2	0	11	1	11	0
2	2	2	2	1	1	2	2	1	1	2	2	0	15	0	12	0
1	1	2	1	2	1	2	2	2	1	2	2	0	6	1	6	0
2	2	2	1	1	2	2	2	2	2	2	2	0	6	1	6	0
2	2	2	1	1	2	2	2	2	1	2	2	0	26	0	12	0
2	1	2	1	1	1	2	1	2	1	2	2	0	11	1	11	0
1	2	2	1	1	1	2	2	1	2	2	2	0	17	0	12	0
1	1	2	1	1	2	2	2	1	1	2	2	0	13	0	12	0
1	2	2	2	1	1	2	2	1	2	2	2	0	24	0	12	0
1	2	2	2	1	1	2	2	2	1	2	2	0	13	0	12	0
1	2	2	2	1	1	1	2	1	1	2	2	0	23	0	12	0
2	2	2	2	2	1	1	2	2	1	2	2	0	26	0	12	0
2	2	2	1	2	1	2	1	1	1	2	2	0	4	1	4	0
2	1	2	1	1	1	2	2	2	2	2	2	0	8	1	8	0
1	2	2	1	2	2	1	2	1	1	2	2	0	25	0	12	0
1	1	2	1	1	1	2	2	2	1	2	2	0	5	1	5	0
2	2	1	1	2	1	2	2	1	2	2	2	0	7	1	7	0
1	2	2	1	1	1	2	2	1	2	2	2	0	7	1	7	0
2	2	2	2	1	1	2	2	1	1	2	2	0	6	1	6	0
2	2	2	1	1	1	2	1	2	1	2	2	0	4	1	4	0
2	1	2	2	1	1	1	2	1	1	2	2	0	15	0	12	0
1	1	2	1	1	1	2	2	1	1	2	2	0	4	1	4	0
1	2	2	1	1	1	2	2	1	2	2	2	0	5	1	5	0
1	2	2	1	1	2	2	2	1	1	2	2	0	25	0	12	0
1	2	2	2	1	1	2	2	2	1	2	2	0	16	0	12	0
1	2	1	1	2	1	2	2	1	2	2	2	0	2	1	2	0
2	2	2	1	2	1	2	2	1	1	2	2	0	22	0	12	0
2	1	2	1	1	1	2	2	2	1	2	2	0	8	1	8	0
1	1	2	1	2	2	2	2	1	1	2	2	0	24	0	12	0
1	2	2	2	1	1	2	2	1	1	2	1	0	16	0	12	0
2	1	2	1	1	1	2	2	1	1	2	2	0	10	1	10	0
1	2	2	1	2	1	2	2	1	1	2	2	0	3	1	3	0
2	2	2	2	1	1	2	2	1	1	2	2	0	13	0	12	0
1	2	1	1	1	1	2	1	2	2	1	1	0	15	0	12	0
1	2	2	1	1	1	2	2	2	1	2	2	0	18	0	12	0
2	2	1	1	1	1	2	2	1	1	2	2	0	4	1	4	0
2	2	2	2	2	1	2	2	1	1	2	2	0	23	0	12	0
2	1	2	2	1	2	2	2	1	1	2	2	0	4	1	4	0
1	2	2	2	2	2	2	2	2	1	2	2	0	3	1	3	0
1	2	2	1	1	1	2	1	1	1	2	2	0	24	0	12	0
2	2	1	1	1	1	2	2	1	2	2	2	0	17	0	12	0
1	2	2	1	1	1	2	2	1	1	2	1	0	18	0	12	0
2	1	2	1	2	1	2	2	2	2	2	2	0	9	1	9	0
1	2	2	2	2	2	2	2	1	1	2	2	0	9	1	9	0
2	1	2	1	1	1	2	2	1	1	2	2	0	5	1	5	0
1	2	2	1	1	2	2	2	1	1	2	2	0	1	1	1	0
2	2	2	1	1	1	2	2	1	1	2	2	0	9	1	9	0
2	2	2	1	2	1	2	2	2	2	2	2	0	24	0	12	0
2	2	2	1	1	2	2	2	2	1	2	2	0	4	1	4	0
1	2	2	1	1	1	2	2	2	1	2	1	0	14	0	12	0
2	1	1	1	1	1	2	2	1	1	2	2	0	16	0	12	0
1	2	2	1	1	1	2	2	2	1	2	2	0	4	1	4	0
2	2	2	1	1	1	2	2	1	1	2	2	0	7	1	7	0
1	2	1	1	1	2	2	2	2	1	2	2	0	2	1	2	0
2	2	2	1	1	1	2	1	2	1	2	2	0	4	1	4	0
2	1	2	2	1	1	2	2	1	1	2	2	0	15	0	12	0
2	1	2	1	2	1	2	2	1	1	2	2	0	11	1	11	0
2	2	2	1	2	1	2	2	1	2	2	2	0	3	1	3	0
1	2	2	1	1	1	2	2	1	1	2	2	0	4	1	4	0
2	2	2	2	1	1	2	2	1	1	1	2	0	17	0	12	0
2	2	1	1	1	1	2	2	1	1	2	2	0	10	1	10	0
1	1	2	1	1	1	2	1	2	2	2	2	0	7	1	7	0
1	2	1	1	1	1	2	1	1	1	2	2	0	19	0	12	0
2	1	2	1	1	1	2	2	1	1	2	2	0	12	1	12	0
1	2	1	1	1	2	2	2	1	1	2	2	0	9	1	9	0
1	2	2	2	1	2	2	2	2	1	2	2	0	23	0	12	0
1	2	2	1	2	1	2	2	1	1	2	2	0	4	1	4	0
2	2	1	1	1	2	2	2	1	1	2	2	0	19	0	12	0
2	1	1	1	2	1	2	2	1	1	2	2	0	3	1	3	0
1	2	2	1	1	1	2	2	1	1	2	2	0	8	1	8	0
1	2	2	1	1	1	2	2	1	2	2	2	0	19	0	12	0
2	2	1	1	1	1	2	2	1	2	2	2	0	2	1	2	0
1	2	1	1	1	1	1	2	2	1	2	2	0	26	0	12	0
1	2	2	1	1	1	2	2	2	1	2	2	0	16	0	12	0
2	2	2	1	1	1	2	2	1	2	2	2	0	1	1	1	0
2	2	2	1	2	2	2	2	1	1	2	2	0	13	0	12	0
1	2	2	1	1	1	2	2	1	1	1	2	0	6	1	6	0
2	1	1	1	1	1	2	2	1	1	2	2	0	11	1	11	0
1	2	2	1	1	1	2	2	2	1	2	2	0	21	0	12	0
2	2	2	1	2	2	2	2	1	1	2	2	0	7	1	7	0
1	1	2	1	2	1	2	1	1	1	2	2	0	9	1	9	0
2	1	2	1	2	1	2	2	1	1	2	2	0	6	1	6	0
1	2	2	1	1	1	2	2	1	1	2	2	0	9	1	9	0
2	2	2	1	1	1	2	2	1	2	2	2	0	5	1	5	0
1	2	2	1	2	1	2	2	1	1	2	2	0	24	0	12	0
1	2	2	2	1	1	2	2	1	1	2	2	0	15	0	12	0
1	2	1	2	1	1	2	2	2	1	2	2	0	22	0	12	0
2	2	2	1	1	2	2	2	1	1	2	2	0	1	1	1	0
1	2	2	1	1	1	2	2	1	1	2	2	0	24	0	12	0
1	2	2	1	1	1	2	2	1	1	2	2	0	24	0	12	0
2	2	2	1	1	2	2	2	1	2	2	2	0	3	1	3	0
2	2	2	1	2	1	2	2	1	1	2	2	0	10	1	10	0
2	2	2	1	2	2	2	2	1	1	2	1	0	6	1	6	0
2	2	2	2	1	1	2	2	1	1	2	2	0	21	0	12	0
2	2	1	1	1	1	1	2	2	1	2	2	0	3	1	3	0
2	2	2	2	1	1	2	2	1	2	2	2	0	16	0	12	0
2	2	2	1	2	1	2	2	2	1	2	2	0	25	0	12	0
2	2	2	2	1	1	2	2	1	1	2	2	0	15	0	12	0
2	1	2	1	1	1	2	2	1	2	1	2	0	6	1	6	1
2	2	2	1	1	1	2	2	1	1	2	2	0	12	1	12	0
2	2	2	1	1	1	2	2	1	1	2	2	0	13	0	12	0
2	2	2	1	1	2	2	2	1	1	2	2	0	2	1	2	0
2	2	2	1	2	1	2	2	1	1	2	2	0	11	1	11	0
1	1	1	2	1	1	2	2	2	1	2	2	0	16	0	12	0
2	2	2	1	1	1	2	2	1	2	2	2	0	11	1	11	0
1	2	2	2	1	1	2	2	2	2	2	2	0	22	0	12	0
1	1	2	1	1	1	2	2	1	2	2	2	0	8	1	8	0
2	2	1	2	1	1	2	1	1	1	2	2	0	6	1	6	0
1	2	2	1	2	1	2	2	1	1	2	2	0	14	0	12	0
2	2	2	1	1	1	2	2	1	1	2	2	0	5	1	5	0
1	2	2	1	2	2	2	2	2	1	2	2	0	3	1	3	0
2	2	2	1	1	1	2	2	2	2	2	2	0	23	0	12	0
1	2	2	2	1	2	2	1	2	1	2	2	0	26	0	12	0
1	1	2	1	1	1	2	2	1	1	2	2	0	3	1	3	0
2	2	2	1	1	1	2	2	1	1	2	2	0	25	0	12	0
1	2	2	2	1	1	2	2	1	1	2	2	0	11	1	11	0
1	1	2	1	1	1	2	2	2	2	2	2	0	5	1	5	0
2	1	2	2	1	2	2	2	1	1	2	2	0	12	1	12	0
2	2	2	1	2	1	2	2	1	1	2	2	0	20	0	12	0
1	2	2	1	1	1	2	2	1	1	2	2	0	24	0	12	0
2	2	2	1	2	1	2	2	1	2	2	2	0	4	1	4	0
1	1	2	1	1	1	2	2	1	1	2	2	0	10	1	10	0
1	2	2	1	1	2	2	2	1	1	2	2	0	18	0	12	0
2	1	2	2	1	1	2	2	1	1	2	2	0	2	1	2	0
1	2	1	1	1	1	2	2	2	1	2	2	0	9	1	9	0
2	2	2	1	1	1	2	2	1	2	2	2	0	17	0	12	0
1	2	2	2	1	1	2	2	1	1	1	2	0	11	1	11	0
2	1	2	1	2	1	2	2	2	2	2	2	0	16	0	12	0
2	2	1	1	2	1	2	2	1	1	2	2	0	21	0	12	0
2	2	2	1	2	1	2	2	1	1	2	2	0	9	1	9	0
1	1	2	1	2	1	2	2	1	1	2	2	0	9	1	9	0
1	2	2	1	2	2	2	2	2	1	2	2	0	25	0	12	0
1	1	2	1	2	1	2	2	2	1	2	2	0	5	1	5	0
1	2	2	1	1	1	2	2	1	1	2	2	0	18	0	12	0
1	2	1	2	2	2	2	1	1	1	2	2	0	26	0	12	0
2	2	2	2	2	2	2	2	1	1	2	2	0	20	0	12	0
2	1	1	2	1	1	2	2	2	1	2	2	0	11	1	11	0
1	2	2	1	1	1	2	2	2	1	2	2	0	2	1	2	0
2	2	1	1	1	1	2	2	1	1	1	2	0	14	0	12	0
2	2	2	1	2	2	2	2	1	2	2	2	0	23	0	12	0
2	1	1	1	1	1	2	2	2	1	2	2	0	21	0	12	0
2	2	1	1	1	1	1	1	2	1	2	2	0	25	0	12	0
1	2	2	1	2	1	2	2	1	1	2	2	0	25	0	12	0
1	2	1	1	2	1	2	2	1	1	2	2	0	20	0	12	0
2	1	2	1	1	1	2	2	2	1	2	2	0	8	1	8	0
2	1	1	1	1	1	2	2	1	1	2	2	0	6	1	6	0
1	2	1	1	1	2	2	2	2	1	2	2	0	9	1	9	0
1	2	2	1	1	1	2	2	2	2	2	2	0	20	0	12	0
1	2	1	1	1	1	2	2	1	1	2	2	0	24	0	12	0
1	1	2	2	1	2	2	2	1	1	2	2	0	25	0	12	0
2	2	1	1	1	1	2	2	1	1	2	2	0	1	1	1	0
2	1	2	1	1	2	2	2	1	1	2	2	0	5	1	5	0
2	1	2	1	1	1	2	2	2	1	2	2	0	5	1	5	0
2	2	1	1	1	1	2	2	2	1	2	2	0	18	0	12	0
1	1	2	2	1	1	2	2	2	1	2	2	0	25	0	12	0
1	2	1	1	1	1	2	2	1	1	2	2	0	18	0	12	0
1	2	2	1	1	1	2	2	2	1	2	2	0	18	0	12	0
1	2	2	1	2	1	2	2	2	1	2	2	0	12	1	12	0
1	2	2	1	2	1	2	2	1	1	2	2	0	8	1	8	0
1	2	2	1	1	1	2	2	2	1	2	2	0	26	0	12	0
2	2	1	1	1	1	2	2	1	1	2	1	0	3	1	3	0
2	1	2	1	1	1	2	2	1	2	2	2	0	4	1	4	0
2	2	1	1	2	2	2	2	1	1	2	2	0	4	1	4	0
1	2	1	1	1	1	1	2	2	1	2	2	0	9	1	9	0
2	2	2	1	1	2	2	2	1	1	2	2	0	12	1	12	0
2	1	1	1	1	1	2	2	1	1	2	2	0	26	0	12	0
1	1	2	1	1	1	2	2	1	1	2	2	0	9	1	9	0
2	2	2	1	1	1	2	2	1	1	2	2	0	1	1	1	0
2	2	2	1	1	2	2	1	1	1	2	2	0	25	0	12	0
1	1	1	1	1	1	2	2	2	1	2	2	0	22	0	12	0
2	2	2	1	1	1	2	2	2	1	2	2	0	24	0	12	0
1	2	2	1	2	1	2	2	2	1	2	2	0	13	0	12	0
1	2	2	1	1	1	2	2	1	1	2	2	0	17	0	12	0
1	2	2	1	1	1	2	2	1	1	2	2	0	17	0	12	0
2	2	2	2	2	1	2	2	1	1	2	2	0	14	0	12	0
1	2	1	2	1	2	2	2	1	1	2	2	0	20	0	12	0
2	2	2	1	1	1	2	2	2	1	2	2	0	9	1	9	0
2	2	2	1	1	1	2	2	2	2	2	2	0	22	0	12	0
1	2	2	2	2	1	2	1	1	1	2	2	0	21	0	12	0
2	1	2	1	1	1	2	2	1	1	2	2	0	10	1	10	0
2	1	2	1	1	1	2	2	1	1	2	2	0	8	1	8	0
1	2	1	1	2	1	2	2	2	1	2	2	0	17	0	12	0
2	2	1	1	1	2	2	2	1	1	2	2	0	22	0	12	0
2	2	2	1	2	1	2	2	1	1	2	2	0	4	1	4	0
2	1	2	1	2	1	2	2	1	1	2	2	0	6	1	6	0
1	2	2	1	1	2	2	2	1	1	1	2	0	13	0	12	0
1	2	1	2	2	1	2	2	2	1	2	2	0	18	0	12	0
2	2	2	1	2	1	2	2	1	1	2	2	0	11	1	11	0
2	2	2	1	1	1	2	2	2	1	2	2	0	14	0	12	0
1	2	2	1	1	1	2	2	2	1	2	2	0	23	0	12	0
1	1	2	1	1	1	2	2	2	1	2	2	0	8	1	8	0
2	1	2	1	1	1	2	2	2	1	2	2	0	10	1	10	0
1	2	2	2	2	1	2	2	1	2	2	2	0	7	1	7	0
1	2	2	1	1	1	1	2	1	1	2	2	0	15	0	12	0
2	1	1	1	2	1	2	2	2	2	2	2	0	2	1	2	0
1	2	2	1	1	1	2	2	1	2	2	1	0	11	1	11	0
1	2	2	1	2	1	2	2	2	1	2	2	0	13	0	12	0
2	1	2	2	2	1	2	2	1	2	2	2	0	1	1	1	0
2	2	2	1	1	2	2	2	1	1	2	2	0	2	1	2	0
1	2	1	2	1	1	2	2	1	1	2	1	0	15	0	12	0
2	1	2	1	1	1	2	2	1	1	2	2	0	8	1	8	0
1	2	2	1	1	1	2	2	1	1	2	2	0	5	1	5	0
2	2	2	1	1	2	2	2	1	1	2	2	0	16	0	12	0
1	2	2	2	2	1	2	1	1	1	2	2	0	5	1	5	0
1	1	2	2	1	2	2	2	2	1	2	2	0	16	0	12	0
2	1	1	1	2	2	2	2	1	1	2	2	0	25	0	12	0
1	1	2	2	1	1	2	2	2	1	2	2	0	25	0	12	0
1	2	2	1	1	1	2	2	1	1	2	2	0	13	0	12	0
2	1	2	1	1	1	2	2	2	2	2	2	0	12	1	12	0
2	2	2	1	1	1	2	2	1	2	2	2	0	10	1	10	0
1	2	2	2	2	2	2	2	2	1	2	2	0	26	0	12	0
2	2	2	2	2	1	2	1	2	2	2	2	0	5	1	5	0
1	2	2	1	1	1	2	1	1	1	2	2	0	14	0	12	0
1	1	2	1	1	1	2	2	1	2	2	2	0	9	1	9	0
1	2	1	1	2	1	1	2	1	2	2	2	0	23	0	12	0
2	2	1	1	2	1	1	2	1	1	2	2	0	11	1	11	0
2	2	1	1	1	2	2	2	1	1	2	2	0	2	1	2	0
1	2	2	1	1	1	2	2	1	1	2	2	0	10	1	10	0
2	2	1	1	1	1	2	2	2	1	2	2	0	22	0	12	0
2	2	2	1	1	2	2	2	2	1	2	2	0	26	0	12	0
1	2	2	1	1	1	2	2	2	1	2	2	0	9	1	9	0
1	1	2	1	1	1	2	2	1	1	2	2	0	12	1	12	0
1	1	1	2	2	1	2	2	1	1	2	2	0	8	1	8	0
2	2	1	2	1	2	2	2	2	1	2	2	0	4	1	4	0
2	2	1	1	2	1	2	2	1	1	2	2	0	20	0	12	0
2	2	1	1	1	2	2	2	1	2	2	2	0	5	1	5	0
2	2	2	1	2	1	2	2	1	1	2	2	0	19	0	12	0
2	2	2	1	1	2	2	2	2	1	2	2	0	4	1	4	0
2	1	2	1	1	2	2	2	1	1	2	2	0	20	0	12	0
2	2	2	2	1	1	2	2	1	1	2	2	0	18	0	12	0
1	1	2	1	2	1	2	2	1	2	2	2	0	3	1	3	0
1	2	2	2	1	1	2	2	1	1	2	2	0	10	1	10	0
2	1	1	2	2	2	2	2	1	1	2	2	0	1	1	1	0
2	2	2	1	1	1	2	2	1	1	2	2	0	19	0	12	0
1	2	1	1	1	2	2	2	2	1	2	2	0	14	0	12	0
1	2	1	1	1	1	2	2	2	1	2	2	0	12	1	12	0
1	2	1	1	1	2	2	2	1	1	2	2	0	12	1	12	0
2	2	1	1	2	1	2	2	2	1	2	1	0	5	1	5	0
2	1	2	1	1	2	2	2	2	1	2	2	0	23	0	12	0
1	2	2	2	2	1	2	2	1	1	2	2	0	6	1	6	0
1	1	2	1	2	1	2	2	1	1	2	2	0	4	1	4	0
2	1	2	2	2	2	2	2	2	1	2	2	0	25	0	12	0
1	1	2	1	2	1	2	2	1	1	2	2	0	9	1	9	0
1	2	2	1	2	1	2	2	2	1	2	2	0	1	1	1	0
2	2	2	1	1	1	2	2	2	1	1	2	0	7	1	7	0
1	2	2	1	1	1	2	2	2	1	2	2	0	26	0	12	0
2	1	2	1	2	1	2	2	1	1	2	2	0	8	1	8	0
2	2	2	1	2	2	2	2	1	1	1	2	0	17	0	12	0
2	2	1	1	1	2	2	1	1	1	2	2	0	6	1	6	0
1	2	1	1	2	1	2	2	1	1	2	2	0	12	1	12	0
2	2	2	1	2	1	2	2	1	2	2	2	0	15	0	12	0
1	2	1	1	2	1	2	2	1	1	2	2	0	23	0	12	0
2	1	1	1	1	1	2	2	2	1	2	2	0	21	0	12	0
2	1	2	1	1	1	2	2	2	1	2	2	0	8	1	8	0
1	2	2	1	2	1	2	2	1	1	2	2	0	26	0	12	0
2	2	1	1	1	1	2	2	1	2	2	2	0	18	0	12	0
1	1	2	1	1	1	2	1	1	1	2	2	0	9	1	9	0
1	2	1	1	1	1	2	2	1	1	2	2	0	24	0	12	0
1	1	2	1	1	1	2	2	1	1	2	2	0	7	1	7	0
2	1	2	1	2	1	2	2	1	1	2	2	0	8	1	8	0
1	2	2	1	2	1	2	2	1	2	2	2	0	3	1	3	0
1	1	2	1	2	1	2	2	1	1	2	2	0	4	1	4	0
1	2	2	1	1	1	2	2	1	1	2	2	0	10	1	10	0
2	2	2	1	1	2	2	2	1	2	2	2	0	6	1	6	0
1	1	1	2	1	2	2	2	2	2	2	1	0	26	0	12	0
2	2	2	1	2	1	2	2	1	1	2	2	0	6	1	6	0
2	2	1	1	1	1	2	2	1	1	2	2	0	22	0	12	0
1	1	2	1	2	1	2	2	2	2	2	2	0	5	1	5	0
2	2	2	1	1	1	2	2	1	1	1	2	0	16	0	12	0
2	2	2	1	2	2	2	1	1	1	2	1	0	26	0	12	0
1	2	1	1	1	2	1	2	1	2	2	2	0	17	0	12	0
1	2	2	1	1	1	2	2	2	1	2	2	0	14	0	12	0
2	2	2	2	1	1	2	2	2	1	2	2	0	16	0	12	0
1	2	2	1	2	2	2	1	1	1	2	2	0	9	1	9	0
1	2	2	1	1	1	2	2	1	1	2	2	0	17	0	12	0
1	2	2	1	1	1	2	1	1	2	2	2	0	8	1	8	0
2	2	2	1	1	1	1	2	1	1	2	2	0	7	1	7	0
1	2	2	1	2	1	2	2	2	1	2	2	0	25	0	12	0
1	2	1	1	2	1	2	1	1	2	2	2	0	23	0	12	0
1	1	2	1	2	1	2	2	1	1	2	2	0	11	1	11	0
2	2	2	1	2	1	2	2	1	1	2	2	0	24	0	12	0
1	1	2	2	2	1	2	2	1	1	2	2	0	19	0	12	0
2	2	2	1	2	1	2	2	2	1	2	2	0	11	1	11	0
1	2	2	2	2	1	2	2	2	1	2	2	0	17	0	12	0
1	1	2	2	1	1	2	2	1	1	2	2	0	5	1	5	0
2	1	1	2	1	1	2	2	1	1	1	2	0	8	1	8	0
2	2	2	1	2	1	2	2	1	1	2	2	0	8	1	8	0
2	2	2	1	1	1	2	2	1	1	2	2	0	22	0	12	0
2	2	1	2	2	1	2	2	1	1	2	2	0	1	1	1	0
1	2	2	1	1	1	2	1	2	1	2	2	0	9	1	9	0
2	2	2	1	1	1	2	2	1	1	2	2	0	25	0	12	0
1	2	1	2	2	1	2	2	1	1	2	2	0	1	1	1	0
2	2	2	2	1	1	2	1	1	2	2	2	0	16	0	12	0
1	2	2	1	2	1	2	2	1	1	2	2	0	2	1	2	0
1	2	2	1	1	1	2	2	1	2	2	2	0	25	0	12	0
1	2	1	1	1	1	2	2	1	1	2	2	0	9	1	9	0
2	2	2	1	1	1	2	2	1	2	2	2	0	23	0	12	0
2	2	2	1	1	2	2	2	1	1	2	2	0	25	0	12	0
2	2	2	1	2	1	2	2	1	2	2	2	0	13	0	12	0
1	1	1	1	1	1	2	2	1	1	2	2	0	15	0	12	0
2	2	1	1	1	1	2	2	1	1	2	2	0	21	0	12	0
2	1	1	1	1	1	2	2	1	1	2	2	0	14	0	12	0
1	2	2	1	1	1	2	1	2	1	2	2	0	8	1	8	0
2	2	2	1	1	1	2	2	1	1	2	2	0	7	1	7	0
1	2	2	2	1	1	2	1	1	1	2	2	0	22	0	12	0
1	2	2	2	2	2	2	2	1	2	2	2	0	15	0	12	0
2	1	2	2	1	1	2	2	1	2	2	2	0	6	1	6	0
2	2	2	1	1	1	2	2	1	1	2	2	0	18	0	12	0
2	1	1	1	1	1	2	2	1	1	2	2	0	9	1	9	0
2	2	2	1	2	1	2	2	1	2	2	2	0	17	0	12	0
1	2	2	2	1	2	2	2	1	1	2	2	0	3	1	3	0
1	2	2	1	2	1	2	2	1	1	2	2	0	24	0	12	0
2	2	2	1	1	1	2	1	1	1	2	2	0	12	1	12	0
1	2	1	1	1	2	2	2	1	1	2	1	0	15	0	12	0
2	2	2	1	1	1	2	2	1	2	2	1	0	1	1	1	0
1	1	2	1	2	1	2	2	1	1	2	2	0	4	1	4	0
2	2	2	1	1	2	2	2	1	2	2	2	0	17	0	12	0
2	2	2	2	1	2	2	1	1	2	2	2	0	13	0	12	0
1	2	2	1	1	1	2	2	1	2	2	2	0	20	0	12	0
1	2	2	1	1	2	2	2	1	1	2	2	0	13	0	12	0
1	2	2	1	1	1	2	2	2	1	2	2	0	10	1	10	0
1	1	2	2	1	1	2	2	1	1	2	1	0	23	0	12	0
2	2	2	1	1	1	2	2	2	1	2	2	0	25	0	12	0
2	2	2	1	1	1	2	2	2	1	2	2	0	23	0	12	0
2	2	2	2	1	1	2	2	2	1	2	2	0	5	1	5	0
2	2	2	2	1	1	2	2	1	1	2	2	0	10	1	10	0
1	2	2	1	1	2	2	2	1	2	1	2	0	16	0	12	0
2	2	2	1	1	1	2	2	1	2	2	2	0	24	0	12	0
1	2	2	2	2	1	2	1	1	1	2	2	0	22	0	12	0
1	2	1	1	2	1	2	2	2	2	2	2	0	26	0	12	0
1	2	2	1	2	1	2	2	1	1	2	2	0	20	0	12	0
1	2	2	1	2	1	2	2	2	1	2	2	0	1	1	1	0
2	2	1	2	2	1	2	2	2	1	2	2	0	3	1	3	0
2	2	1	1	1	1	2	2	2	1	2	2	0	26	0	12	0
2	2	2	1	1	1	2	1	1	2	2	2	0	22	0	12	0
2	2	2	1	1	2	2	2	1	1	2	2	0	25	0	12	0
2	2	2	1	1	2	2	2	1	1	2	2	0	1	1	1	0
1	2	2	2	1	2	2	2	2	1	2	2	0	3	1	3	0
1	2	2	1	1	1	2	2	1	1	2	2	0	10	1	10	0
2	2	2	2	1	1	2	2	1	1	2	2	0	2	1	2	0
2	1	1	1	1	1	1	2	1	1	2	2	0	1	1	1	0
1	2	2	1	1	1	2	2	1	1	2	2	0	23	0	12	0
2	2	2	1	1	1	2	1	2	1	2	2	0	20	0	12	0
1	1	2	1	2	1	2	2	1	1	2	2	0	8	1	8	0
2	1	2	1	2	1	1	2	1	1	2	2	0	5	1	5	0
2	2	2	2	1	1	2	2	1	1	2	2	0	24	0	12	0
2	2	1	1	1	1	2	1	1	1	2	2	0	15	0	12	0
2	1	2	1	2	1	2	2	2	1	2	2	0	6	1	6	0
1	1	2	1	1	1	2	2	1	1	2	2	0	8	1	8	0
2	2	2	1	1	1	2	2	1	1	2	2	0	2	1	2	0
2	1	2	1	1	1	2	1	2	2	2	2	0	8	1	8	0
2	2	1	1	1	1	2	2	1	1	2	2	0	14	0	12	0
1	1	1	2	2	1	2	2	2	2	1	2	0	3	1	3	0
2	2	2	1	2	1	2	2	1	1	2	2	0	19	0	12	0
2	2	1	1	1	1	2	2	2	1	2	2	0	12	1	12	0
1	1	2	1	1	1	2	2	1	1	2	2	0	8	1	8	0
2	2	2	1	1	1	2	2	1	1	2	2	0	8	1	8	0
1	1	2	1	2	2	2	1	1	1	2	2	0	12	1	12	0
2	2	2	2	2	1	2	2	2	1	2	2	0	2	1	2	0
2	2	1	2	1	1	2	1	2	1	2	2	0	19	0	12	0
1	2	2	1	1	1	2	2	2	1	2	2	0	19	0	12	0
2	2	1	2	1	1	1	2	1	2	2	2	0	9	1	9	0
1	2	2	2	2	2	2	2	1	1	2	2	0	23	0	12	0
1	2	2	1	2	2	2	1	1	1	2	1	0	23	0	12	0
2	2	1	2	1	1	2	1	1	2	2	2	0	10	1	10	0
2	2	1	1	1	1	2	2	2	1	2	2	0	23	0	12	0
1	2	2	1	1	2	2	2	1	1	2	1	0	25	0	12	0
1	1	2	2	1	2	2	2	1	1	2	2	0	14	0	12	0
1	1	1	1	1	2	2	2	1	2	2	2	0	25	0	12	0
2	2	2	1	1	1	2	2	1	1	2	1	0	4	1	4	0
1	1	2	1	1	1	2	2	1	2	2	2	0	2	1	2	0
1	2	2	2	2	1	2	2	1	2	2	2	0	9	1	9	0
2	1	2	1	2	2	2	2	1	1	2	2	0	22	0	12	0
2	1	2	1	1	1	2	2	1	1	2	2	0	6	1	6	0
1	2	1	1	1	2	2	2	2	1	2	2	0	16	0	12	0
2	2	1	2	1	1	2	2	1	1	1	2	0	10	1	10	0
2	2	2	2	1	1	2	2	2	1	2	2	0	23	0	12	0
2	1	2	2	2	1	2	1	2	1	2	2	0	19	0	12	0
2	2	2	1	1	1	2	2	1	1	2	2	0	20	0	12	0
2	2	2	1	1	1	2	2	2	2	2	2	0	24	0	12	0
1	2	2	1	1	1	2	2	1	1	1	2	0	8	1	8	0
1	2	2	1	1	1	2	1	1	1	2	2	0	21	0	12	0
2	1	2	1	1	1	2	2	2	1	2	2	0	22	0	12	0
2	2	2	1	1	1	2	2	1	1	2	2	0	12	1	12	0
2	1	2	1	1	1	2	2	2	1	2	2	0	4	1	4	0
1	2	1	1	1	1	2	2	2	1	2	2	0	25	0	12	0
1	1	2	1	1	1	2	2	1	1	2	2	0	4	1	4	0
1	2	2	1	1	1	2	2	1	1	2	2	0	26	0	12	0
1	2	2	1	2	1	2	2	1	1	2	2	0	4	1	4	0
1	2	2	1	1	1	2	1	1	1	2	2	0	6	1	6	0
1	2	2	1	1	1	2	1	1	2	2	2	0	21	0	12	0
2	2	2	1	1	1	2	2	1	1	2	2	0	9	1	9	0
1	2	2	1	1	1	2	2	1	2	2	2	0	6	1	6	0
1	2	1	2	2	2	2	2	1	1	1	2	0	25	0	12	0
1	1	2	1	1	1	2	1	2	1	2	1	0	12	1	12	0
2	2	2	1	1	1	2	2	2	1	2	2	0	21	0	12	0
2	2	1	1	2	1	2	2	2	1	2	2	0	7	1	7	0
1	2	1	1	1	1	2	2	1	1	2	1	0	11	1	11	0
2	2	2	1	1	1	2	2	2	2	2	1	0	22	0	12	0
2	2	2	1	1	1	2	1	2	2	2	2	0	23	0	12	0
2	2	2	1	2	1	1	2	1	2	2	2	0	22	0	12	0
1	2	1	1	1	1	2	2	2	1	2	2	0	26	0	12	0
1	1	2	1	1	1	2	1	1	1	2	2	0	5	1	5	0
2	2	1	1	1	1	2	2	1	1	2	2	0	25	0	12	0
2	1	1	1	1	1	2	2	1	1	2	2	0	2	1	2	0
2	2	2	1	2	1	2	2	2	1	2	2	0	7	1	7	0
2	2	1	2	1	2	2	2	1	1	2	2	0	13	0	12	0
1	2	2	2	1	1	2	2	2	1	2	2	0	16	0	12	0
2	1	2	1	1	2	2	2	1	1	2	1	0	23	0	12	0
2	2	1	1	1	1	2	2	1	1	2	1	0	26	0	12	0
1	1	2	2	1	2	2	2	2	1	2	2	0	19	0	12	0
1	2	2	1	2	1	2	2	1	1	1	2	0	3	1	3	0
1	2	2	1	1	1	2	2	2	1	2	2	0	6	1	6	0
1	2	2	1	1	1	2	2	1	1	2	2	0	23	0	12	0
1	2	2	1	1	1	2	2	1	1	2	2	0	24	0	12	0
2	2	2	1	1	1	2	2	1	1	2	2	0	23	0	12	0
1	2	2	1	1	1	1	2	2	1	2	2	0	14	0	12	0
1	2	2	1	1	2	2	2	1	1	2	2	0	25	0	12	0
2	2	2	1	1	1	2	2	1	1	2	2	0	15	0	12	0
2	1	2	1	2	1	2	1	2	1	2	2	0	11	1	11	0
1	2	2	2	1	1	1	2	1	1	2	2	0	8	1	8	0
2	1	2	1	2	2	2	2	1	1	2	2	0	22	0	12	0
1	2	2	1	1	1	2	2	1	1	2	2	0	14	0	12	0
1	2	2	1	1	1	2	2	2	2	2	2	0	23	0	12	0
1	2	1	2	1	1	2	2	1	1	2	2	0	18	0	12	0
1	2	1	1	1	1	2	2	1	2	2	2	0	26	0	12	0
2	1	2	1	2	1	2	2	1	1	2	2	0	10	1	10	0
2	1	2	1	1	1	2	2	1	1	2	2	0	6	1	6	0
2	2	2	1	2	1	2	1	2	1	2	2	0	22	0	12	0
1	2	2	1	1	1	2	2	2	1	2	2	0	21	0	12	0
2	2	2	1	1	1	2	2	1	1	2	2	0	16	0	12	0
2	2	2	1	1	1	2	2	2	1	2	2	0	10	1	10	0
2	2	2	1	1	1	2	2	1	1	2	2	0	18	0	12	0
2	1	1	1	1	2	2	2	1	1	2	2	0	23	0	12	0
1	2	2	1	1	1	2	2	1	1	2	2	0	8	1	8	0
1	2	2	1	1	1	2	2	1	1	2	2	0	23	0	12	0
1	2	2	1	1	1	2	2	2	1	1	2	0	18	0	12	0
1	2	2	1	1	1	2	2	1	1	2	2	0	25	0	12	0
2	2	2	1	1	1	2	2	2	1	2	1	0	21	0	12	0
1	2	2	1	1	1	1	2	1	1	2	2	0	23	0	12	0
1	2	1	1	1	1	2	2	2	2	2	2	0	13	0	12	0
2	1	2	1	1	1	2	2	1	2	2	2	0	4	1	4	0
1	1	2	1	1	1	2	2	1	1	2	2	0	5	1	5	0
2	2	2	2	1	1	2	2	1	2	2	2	0	18	0	12	0
1	2	1	2	2	1	2	2	1	1	1	2	0	17	0	12	0
2	2	2	1	1	2	2	2	2	1	2	2	0	26	0	12	0
2	2	2	1	1	1	1	2	1	1	2	2	0	7	1	7	0
2	2	2	1	1	1	2	2	1	1	2	2	0	22	0	12	0
2	2	2	1	2	1	2	2	1	1	2	2	0	5	1	5	0
1	2	1	1	1	1	2	2	1	2	2	2	0	8	1	8	0
1	2	1	2	2	2	2	2	2	1	2	2	0	12	1	12	0
1	1	2	1	2	1	2	2	2	1	2	2	0	4	1	4	0
2	2	2	1	1	1	2	2	1	1	2	2	0	25	0	12	0
1	2	2	1	1	1	2	2	2	1	2	1	0	5	1	5	0
2	2	2	1	2	1	2	1	1	2	2	2	0	19	0	12	0
1	2	2	1	2	1	2	2	2	1	2	2	0	17	0	12	0
1	2	1	1	1	2	2	2	1	1	2	2	0	14	0	12	0
1	2	2	1	2	1	2	2	2	1	2	2	0	15	0	12	0
1	2	2	1	1	1	2	2	1	1	2	1	0	13	0	12	0
1	2	2	1	1	1	2	2	1	1	2	2	0	21	0	12	0
1	2	2	1	1	2	2	2	1	1	2	2	0	7	1	7	0
2	2	2	2	1	1	2	2	1	1	2	2	0	10	1	10	0
1	2	2	1	1	1	2	2	2	1	2	2	0	11	1	11	0
1	2	2	1	1	1	2	2	2	1	2	2	0	22	0	12	0
1	1	2	1	1	2	2	2	2	1	2	2	0	17	0	12	0
2	2	2	1	2	1	2	2	2	2	2	2	0	13	0	12	0
2	2	1	1	2	1	2	2	1	1	2	2	0	21	0	12	0
2	2	1	1	1	1	2	2	1	1	2	2	0	10	1	10	0
1	2	2	1	2	1	2	2	2	1	2	2	0	22	0	12	0
2	1	1	1	2	2	2	2	1	2	2	2	0	24	0	12	0
2	1	2	1	2	1	1	1	1	1	2	2	0	9	1	9	0
1	1	2	2	1	1	1	2	1	1	2	2	0	22	0	12	0
2	2	1	1	2	1	2	2	1	1	2	2	0	25	0	12	0
1	1	2	1	1	1	2	2	2	1	2	2	0	4	1	4	0
2	2	2	1	2	1	2	2	1	1	2	1	0	21	0	12	0
2	1	2	1	1	2	2	1	1	1	2	2	0	24	0	12	0
1	1	2	1	1	1	2	2	1	2	2	2	0	4	1	4	0
1	1	2	2	1	1	2	2	1	1	2	2	0	12	1	12	0
1	2	1	1	1	2	2	2	1	1	2	2	0	23	0	12	0
1	1	2	1	2	1	2	2	1	1	2	2	0	12	1	12	0
2	2	2	1	1	1	2	2	1	1	2	2	0	3	1	3	0
1	2	2	1	1	1	2	2	2	2	2	2	0	11	1	11	0
2	1	1	1	1	1	2	2	1	1	2	2	0	7	1	7	0
2	1	2	2	2	1	2	2	2	2	2	2	0	1	1	1	0
2	2	2	2	1	1	2	2	1	1	2	2	0	25	0	12	0
2	2	1	2	1	1	2	2	2	1	2	2	0	10	1	10	0
1	2	2	2	1	1	2	2	1	1	2	2	0	5	1	5	0
1	2	1	1	1	1	2	2	1	1	2	2	0	22	0	12	0
2	2	1	1	1	2	2	2	1	2	2	2	0	26	0	12	0
2	1	2	1	1	1	2	2	2	1	2	2	0	6	1	6	0
2	1	2	1	1	2	2	2	1	1	2	2	0	26	0	12	0
1	2	2	1	2	1	2	2	1	1	2	2	0	20	0	12	0
2	2	1	1	2	1	2	2	2	1	2	2	0	20	0	12	0
2	1	2	1	2	2	2	2	1	1	2	2	0	15	0	12	0
2	2	1	1	1	1	2	2	1	2	2	2	0	26	0	12	0
2	1	2	1	2	1	2	2	1	1	2	2	0	10	1	10	0
2	2	2	1	2	1	2	2	1	2	2	2	0	23	0	12	0
2	2	2	1	1	1	2	2	1	1	2	2	0	25	0	12	0
1	2	1	1	1	1	2	2	2	2	2	2	0	6	1	6	0
2	2	2	1	2	1	2	2	1	1	2	1	0	12	1	12	0
2	1	2	1	1	1	2	2	1	2	2	2	0	5	1	5	0
2	2	1	1	2	1	2	2	2	1	2	2	0	19	0	12	0
1	2	1	1	1	1	2	2	1	1	2	2	0	12	1	12	0
2	2	2	1	1	1	2	2	1	1	2	2	0	26	0	12	0
1	2	2	1	2	1	2	2	1	1	2	2	0	16	0	12	0
1	1	2	1	1	1	2	2	1	2	2	2	0	4	1	4	0
2	2	1	1	1	1	2	2	1	1	2	2	0	23	0	12	0
1	2	2	1	1	2	2	2	1	1	2	2	0	18	0	12	0
1	2	2	1	1	1	2	2	1	2	2	2	0	13	0	12	0
1	2	1	1	1	1	2	2	2	1	2	2	0	15	0	12	0
2	1	2	1	2	1	2	2	1	1	2	2	0	19	0	12	0
1	1	1	1	2	1	2	2	1	1	2	1	0	20	0	12	0
2	2	2	1	1	2	2	2	1	1	2	2	0	12	1	12	0
2	2	2	1	1	1	2	2	1	1	2	2	0	10	1	10	0
1	2	2	1	1	1	2	2	1	1	2	2	0	24	0	12	0
1	2	2	1	1	2	2	2	2	1	2	2	0	24	0	12	0
1	2	2	1	1	1	2	2	2	1	2	2	0	18	0	12	0
1	2	2	1	1	1	2	2	2	2	2	2	0	26	0	12	0
2	2	1	1	1	1	2	2	1	1	2	2	0	17	0	12	0
2	2	2	1	2	1	2	2	1	1	2	2	0	17	0	12	0
1	2	1	1	2	1	2	2	2	2	2	2	0	26	0	12	0
2	1	2	2	1	1	1	2	2	1	2	2	0	5	1	5	0
1	1	2	1	1	2	2	2	1	1	2	2	0	13	0	12	0
2	2	2	1	2	1	2	2	1	2	2	2	0	8	1	8	0
2	2	2	1	1	2	2	2	1	1	2	2	0	26	0	12	0
2	2	2	1	1	1	2	2	1	1	2	2	0	2	1	2	0
2	2	1	2	1	1	2	2	1	1	2	2	0	23	0	12	0
2	2	2	1	1	1	1	2	2	2	2	2	0	9	1	9	0
1	1	1	1	2	1	2	2	1	1	2	2	0	25	0	12	0
1	2	2	1	1	1	2	2	1	1	2	2	0	22	0	12	0
2	1	2	1	2	1	2	2	1	1	2	2	0	9	1	9	0
1	2	2	2	2	2	2	2	1	1	2	2	0	5	1	5	0
1	2	2	1	1	1	2	2	1	1	2	2	0	13	0	12	0
2	2	2	1	1	2	2	1	1	1	2	2	0	24	0	12	0
2	1	2	1	1	1	2	2	1	1	2	2	0	12	1	12	0
2	1	2	2	1	1	2	1	2	1	2	2	0	11	1	11	0
1	1	2	1	1	2	2	2	1	1	2	2	0	20	0	12	0
2	2	2	1	2	1	2	2	1	1	2	2	0	20	0	12	0
1	2	2	1	2	1	2	2	2	1	2	2	0	25	0	12	0
2	2	2	1	1	1	2	2	1	2	1	2	0	11	1	11	0
2	2	1	1	2	1	2	2	2	1	2	2	0	1	1	1	0
2	2	2	2	1	2	2	2	2	2	2	2	0	24	0	12	0
2	2	2	1	2	1	2	2	1	1	2	2	0	24	0	12	0
2	2	2	1	1	2	2	2	2	1	2	2	0	5	1	5	0
2	1	1	1	1	1	2	2	1	2	2	2	0	21	0	12	0
2	2	2	1	1	2	2	2	1	1	2	2	0	26	0	12	0
1	2	2	1	2	1	2	2	1	1	2	2	0	3	1	3	0
2	1	2	1	2	1	2	2	2	1	2	2	0	4	1	4	0
2	1	2	1	2	1	1	2	2	2	2	2	0	8	1	8	0
2	1	1	1	1	2	2	2	2	1	2	2	0	7	1	7	0
1	2	1	1	2	1	2	2	2	1	2	2	0	2	1	2	0
1	2	2	1	1	1	2	2	1	1	2	2	0	25	0	12	0
2	1	2	1	1	2	2	1	1	1	2	2	0	12	1	12	0
1	2	2	1	2	1	2	2	1	2	2	2	0	25	0	12	0
2	1	2	2	1	1	2	2	1	1	2	2	0	19	0	12	0
2	2	2	1	1	1	2	2	1	2	2	2	0	15	0	12	0
2	2	1	1	1	1	2	2	1	2	2	2	0	21	0	12	0
2	2	2	1	1	1	2	2	1	1	2	2	0	20	0	12	0
1	1	2	2	1	1	2	2	1	1	2	2	0	25	0	12	0
2	2	1	2	1	1	2	2	2	1	2	2	0	7	1	7	0
1	2	1	1	1	1	2	2	1	2	2	2	0	4	1	4	0
1	2	2	1	1	2	2	2	1	1	2	2	0	24	0	12	0
1	2	2	1	1	1	2	2	1	2	2	2	0	7	1	7	0
1	2	2	1	2	1	2	2	2	1	2	2	0	18	0	12	0
1	1	2	2	1	1	2	2	1	1	2	2	0	25	0	12	0
1	1	2	1	2	1	2	2	1	1	2	2	0	4	1	4	0
2	2	1	1	2	2	2	2	1	1	2	2	0	1	1	1	0
2	2	2	2	2	2	2	1	1	1	2	2	0	8	1	8	0
1	2	2	1	1	2	2	2	2	1	2	2	0	3	1	3	0
1	2	2	1	1	1	2	2	2	2	2	2	0	25	0	12	0
